# Supplementary material for: Genome-Wide Association Study to Identify Soybean Lodging Resistance Loci and Candidate Genes
Source: Int J Mol Sci. 2025 May 7;26(9):4446. doi: 10.3390/ijms26094446 (PMC12072681; doi:10.3390/ijms26094446)
Supplement: Supplementary file 1 [file ijms-26-04446-s001.zip]

Archive with 5 entries (5 files):
- Supplemental figure 1.pdf
- Table S1.xlsx
- Table S2.xlsx
- Table S3.xlsx
- Table S4.xls
