# Supplementary material for: Genome-Wide Association Study to Identify Soybean Lodging Resistance Loci and Candidate Genes
Source: Int J Mol Sci. 2025 May 7;26(9):4446. doi: 10.3390/ijms26094446 (PMC12072681; doi:10.3390/ijms26094446)
Supplement: Supplementary file 1 [file ijms-26-04446-s001.zip › Table S1.xlsx]

## Sheet: Sheet1
Table S1. Associated loci identified in this study
Loci	Chr.	Position	−log 10(p)	Env.
Chr01:2048354	1	2048354	5.5764	BLUP
Chr01:2839110	1	2839110	5.88938	300000plants/ha
Chr01:5692754	1	5692754	5.09996
Chr01:10967325	1	10967325	5.92658
Chr01:23645690	1	23645690	5.57882
Chr01:39325847	1	39325847	5.30674
Chr01:44587227	1	44587227	5.09996
Chr01:44922215	1	44922215	5.76373
Chr01:48474150	1	48474150	6.06698
Chr10:737205	10	737205	5.93659
Chr10:5376997	10	5376997	6.27055
Chr10:5800032	10	5800032	5.35631
Chr10:7585803	10	7585803	5.85109
Chr10:8801356	10	8801356	6.09446
Chr10:9659209	10	9659209	5.62233
Chr10:19595142	10	19595142	5.25659
Chr10:21779350	10	21779350	6.29532
Chr10:35828578	10	35828578	5.18762
Chr10:37033227	10	37033227	5.701
Chr11:3581424	11	3581424	6.85363
Chr11:15674150	11	15674150	5.9937
Chr12:9095840	12	9095840	5.66058
Chr12:10820308	12	10820308	5.07144
Chr12:14907736	12	14907736	5.17187
Chr12:22874162	12	22874162	5.04125
Chr13:2298527	13	2298527	5.20075
Chr13:7348536	13	7348536	5.34401
Chr13:11120881	13	11120881	6.36232
Chr13:12156922	13	12156922	5.3144
Chr14:141638	14	141638	5.62674
Chr14:326408	14	326408	6.20807
Chr14:617529	14	617529	5.54893
Chr14:2111385	14	2111385	5.06227
Chr14:3284613	14	3284613	5.67638
Chr14:22224309	14	22224309	6.08103
Chr14:23425905	14	23425905	5.40809
Chr14:38362388	14	38362388	5.0952
Chr14:43271901	14	43271901	5.50477
Chr15:14982356	15	14982356	5.04962
Chr15:18045255	15	18045255	5.58374
Chr15:18499598	15	18499598	5.08764
Chr15:25170499	15	25170499	7.34836
Chr15:26816465	15	26816465	6.71035
Chr15:43204562	15	43204562	5.02576
Chr15:49852803	15	49852803	5.59042
Chr16:13979460	16	13979460	5.13676
Chr16:15523748	16	15523748	5.10696
Chr16:26186638	16	26186638	5.43721
Chr17:3731015	17	3731015	5.14254
Chr17:14647640	17	14647640	5.52171
Chr17:15845469	17	15845469	5.51403
Chr17:17061047	17	17061047	5.74339
Chr17:19057561	17	19057561	6.20775
Chr17:20546516	17	20546516	5.51403
Chr17:20760393	17	20760393	5.36173
Chr17:24087703	17	24087703	5.51403
Chr17:31819981	17	31819981	5.88266
Chr17:35426737	17	35426737	5.97352
Chr17:36308345	17	36308345	5.98765
Chr18:7382764	18	7382764	5.40426
Chr18:7675944	18	7675944	5.02075
Chr18:15099487	18	15099487	5.46409
Chr18:20917574	18	20917574	5.43722
Chr18:26038703	18	26038703	5.22794
Chr18:27609029	18	27609029	5.6973
Chr18:50155396	18	50155396	5.58919
Chr19:2590291	19	2590291	5.08673
Chr19:5463198	19	5463198	5.09996
Chr19:6834019	19	6834019	5.86838
Chr19:15043767	19	15043767	5.06731
Chr19:28958658	19	28958658	5.30086
Chr19:43023521	19	43023521	5.0676
Chr19:44477717	19	44477717	5.84493
Chr19:46692661	19	46692661	7.85514
Chr19:47518919	19	47518919	5.94689
Chr02:2604732	2	2604732	5.53967
Chr02:10749091	2	10749091	5.94024
Chr02:15458372	2	15458372	6.47757
Chr02:26450949	2	26450949	5.87646
Chr02:32090481	2	32090481	5.86659
Chr02:32441516	2	32441516	7.47311
Chr02:33657677	2	33657677	6.53138
Chr02:34298538	2	34298538	6.53138
Chr02:38416882	2	38416882	5.49521
Chr02:48492312	2	48492312	5.46999
Chr20:2953227	20	2953227	5.05507
Chr20:3469490	20	3469490	5.21823
Chr20:6904468	20	6904468	5.48282
Chr20:7716540	20	7716540	6.45486
Chr03:4207941	3	4207941	5.2057
Chr03:4799380	3	4799380	6.42254
Chr03:5445059	3	5445059	8.09178
Chr03:6382485	3	6382485	5.79454
Chr03:7797070	3	7797070	5.05123
Chr03:9511770	3	9511770	5.20576
Chr03:10553666	3	10553666	5.16661
Chr03:10842935	3	10842935	5.50076
Chr03:14474527	3	14474527	5.2774
Chr03:20407932	3	20407932	6.06418
Chr03:21948826	3	21948826	6.03588
Chr03:27242888	3	27242888	5.53241
Chr03:33901787	3	33901787	6.30749
Chr03:35388302	3	35388302	5.96293
Chr03:35573302	3	35573302	5.49692
Chr03:35831309	3	35831309	5.62371
Chr03:36451125	3	36451125	7.19407
Chr04:21037046	4	21037046	5.68853
Chr04:23284033	4	23284033	6.35695
Chr04:47296270	4	47296270	5.70654
Chr04:47442227	4	47442227	5.31495
Chr05:18923715	5	18923715	5.04949
Chr05:28969661	5	28969661	5.82799
Chr06:8080837	6	8080837	5.81666
Chr06:17448600	6	17448600	5.50477
Chr06:20058723	6	20058723	5.46781
Chr06:20181600	6	20181600	5.05127
Chr06:21173359	6	21173359	5.07211
Chr06:29170036	6	29170036	5.11214
Chr06:43601122	6	43601122	5.09004
Chr06:48639563	6	48639563	5.19882
Chr07:11070115	7	11070115	5.50477
Chr07:20616713	7	20616713	5.37324
Chr07:25052063	7	25052063	5.37581
Chr07:27520426	7	27520426	5.05357
Chr07:28294670	7	28294670	5.28646
Chr07:31712621	7	31712621	5.24261
Chr07:35279979	7	35279979	6.77431
Chr08:30754555	8	30754555	6.50906
Chr08:31170215	8	31170215	5.01532
Chr08:32270717	8	32270717	6.12066
Chr08:33005261	8	33005261	6.6166
Chr08:34712290	8	34712290	5.72759
Chr09:20621335	9	20621335	5.13405
Chr09:28084707	9	28084707	5.46838
Chr09:35877303	9	35877303	5.51738
Chr01:2093869	1	2093869	5.19053	BLUP
Chr01:2839110	1	2839110	5.00901	150000plants/ha
Chr01:5785172	1	5785172	5.82189
Chr01:39325847	1	39325847	6.0328
Chr01:44922215	1	44922215	5.21165
Chr10:5376997	10	5376997	5.45406
Chr10:19595142	10	19595142	5.49291
Chr11:3025	11	3025	6.36005
Chr11:3581424	11	3581424	5.61409
Chr11:15674150	11	15674150	5.42599
Chr11:25125136	11	25125136	5.39547
Chr12:14014020	12	14014020	5.38129
Chr12:39920943	12	39920943	5.87523
Chr14:326408	14	326408	6.21946
Chr14:617529	14	617529	5.21662
Chr14:2203252	14	2203252	5.71245
Chr14:3284613	14	3284613	5.36682
Chr14:23426001	14	23426001	5.80182
Chr14:37390926	14	37390926	5.0246
Chr14:46465618	14	46465618	5.20263
Chr15:13954392	15	13954392	5.03187
Chr15:25170499	15	25170499	5.01761
Chr15:49852803	15	49852803	5.78596
Chr16:26186638	16	26186638	5.53413
Chr17:32279190	17	32279190	5.1078
Chr18:15099487	18	15099487	5.07814
Chr19:6834019	19	6834019	5.60666
Chr19:44477717	19	44477717	7.09138
Chr19:44792557	19	44792557	5.05556
Chr19:46182233	19	46182233	9.45251
Chr19:46692661	19	46692661	10.99
Chr19:48546931	19	48546931	5.85365
Chr19:48753609	19	48753609	5.2216
Chr19:49136870	19	49136870	5.64308
Chr02:2604732	2	2604732	5.54889
Chr02:3609123	2	3609123	5.05779
Chr02:5084954	2	5084954	5.7847
Chr02:12986574	2	12986574	5.00492
Chr02:15458295	2	15458295	6.81829
Chr02:31582812	2	31582812	5.49523
Chr02:32090481	2	32090481	7.11367
Chr02:32441516	2	32441516	6.59531
Chr02:33657677	2	33657677	5.40984
Chr02:34298538	2	34298538	5.40984
Chr02:48492312	2	48492312	5.17768
Chr20:5975383	20	5975383	5.43679
Chr20:7716540	20	7716540	5.28008
Chr20:26846061	20	26846061	5.44188
Chr03:2593129	3	2593129	5.31661
Chr03:2864514	3	2864514	6.22273
Chr03:4813218	3	4813218	6.52673
Chr03:5041388	3	5041388	6.89393
Chr03:5445059	3	5445059	6.64756
Chr03:5759577	3	5759577	5.40775
Chr03:6637122	3	6637122	5.23936
Chr03:31641876	3	31641876	5.08784
Chr03:32169382	3	32169382	5.39469
Chr03:35388302	3	35388302	5.22393
Chr03:35831309	3	35831309	5.30677
Chr03:36452423	3	36452423	6.30203
Chr03:36982191	3	36982191	5.37169
Chr03:41602502	3	41602502	6.05409
Chr04:21037046	4	21037046	6.27644
Chr04:47296270	4	47296270	5.35541
Chr04:47442227	4	47442227	5.6962
Chr05:10686296	5	10686296	5.73791
Chr05:20327985	5	20327985	5.02789
Chr06:8080837	6	8080837	5.23171
Chr06:36795271	6	36795271	5.84317
Chr06:38310361	6	38310361	5.74058
Chr07:2012181	7	2012181	5.08688
Chr07:8258207	7	8258207	5.03823
Chr07:19109437	7	19109437	5.16581
Chr07:19538028	7	19538028	5.21673
Chr07:20616713	7	20616713	5.32212
Chr07:22716344	7	22716344	5.25152
Chr07:23184252	7	23184252	6.1171
Chr07:25226806	7	25226806	5.30778
Chr07:25702778	7	25702778	5.67996
Chr07:27002858	7	27002858	6.03798
Chr07:28294670	7	28294670	6.11338
Chr07:28496286	7	28496286	5.06828
Chr07:31020501	7	31020501	6.10726
Chr07:31198565	7	31198565	5.22738
Chr07:31472446	7	31472446	5.76325
Chr07:31712621	7	31712621	5.62235
Chr07:32044185	7	32044185	6.14969
Chr07:32878941	7	32878941	5.60693
Chr07:33475994	7	33475994	5.96576
Chr07:33813803	7	33813803	5.17311
Chr07:33951837	7	33951837	5.53041
Chr07:34062539	7	34062539	5.17311
Chr07:34426238	7	34426238	6.07694
Chr07:34987456	7	34987456	5.17311
Chr07:35844101	7	35844101	5.08594
Chr08:28025726	8	28025726	5.09713
Chr08:30754555	8	30754555	5.99053
Chr08:32270717	8	32270717	5.14202
Chr08:33005261	8	33005261	8.29954
Chr08:34712290	8	34712290	5.31694
Chr09:8640462	9	8640462	5.85106
Chr09:34547137	9	34547137	5.09617
Chr09:35877303	9	35877303	6.25775
