# Supplementary material for: Genome-Wide Association Study to Identify Soybean Lodging Resistance Loci and Candidate Genes
Source: Int J Mol Sci. 2025 May 7;26(9):4446. doi: 10.3390/ijms26094446 (PMC12072681; doi:10.3390/ijms26094446)
Supplement: Supplementary file 1 [file ijms-26-04446-s001.zip › Table S2.xlsx]

## Sheet: peakLociGene
		Table S2. Genes identified in the candidate regions related to SNP in soybean
Loci	Gene ID	Chromosome	Gene SNP annotation	Best-hit-arabi-name	Arabi-symbol	Gene Annotion
Chr01:2839110	Glyma.01G028100	01	nonsynonymous SNV
Chr03:5445059	Glyma.03G043900	Chr03	nonsynonymous SNV	AT3G14460.1		LEUCINE-RICH REPEAT (LRR) PROTEIN 1
Chr03:5445059	Glyma.03G148500	Chr03	nonsynonymous SNV	AT4G03010.1		RNI-like superfamily protein
Chr03:5445059	Glyma.03G148700	Chr03	nonsynonymous SNV	AT1G03380.1	ATATG18G,ATG18G	homolog of yeast autophagy 18 (ATG18) G
Chr03:5445059	Glyma.03G148800	Chr03	nonsynonymous SNV	AT5G35960.1		Protein kinase family protein
Chr19:44477717	Glyma.19G197900	Chr19	nonsynonymous SNV	AT3G26770.1		NAD(P)-binding Rossmann-fold superfamily protein
Chr19:44477717	Glyma.19G198700	Chr19	nonsynonymous SNV	AT2G35980.1	ATNHL10,NHL10,YLS9	Late embryogenesis abundant (LEA) hydroxyproline-rich glycoprotein family
Chr19:44477717	Glyma.19G199400	Chr19	nonsynonymous SNV	AT3G05675.2		BTB/POZ domain-containing protein
Chr19:44477717	Glyma.19G199900	Chr19	nonsynonymous SNV	AT3G11680.1		Aluminium activated malate transporter family protein
Chr19:46692661	Glyma.19G200100	Chr19	nonsynonymous SNV	AT4G31400.1	CTF7	damaged DNA binding;DNA-directed DNA polymerases
Chr19:46692661	Glyma.19G200400	Chr19	nonsynonymous SNV	AT5G16280.1		Tetratricopeptide repeat (TPR)-like superfamily protein
Chr19:46692661	Glyma.19G200800	Chr19	nonsynonymous SNV	AT5G06510.2	NF-YA10	nuclear factor Y,subunit A10
Chr19:46692661	Glyma.19G200900	Chr19	nonsynonymous SNV	AT5G06470.1		Glutaredoxin family protein
Chr19:46692661	Glyma.19G201400	Chr19	nonsynonymous SNV	AT3G10660.1	ATCPK2,CPK2	calmodulin-domain protein kinase cdpk isoform 2
Chr19:46692661	Glyma.19G201800	Chr19	nonsynonymous SNV	AT5G22000.1	RHF2A	RING-H2 group F2A
Chr19:46692661	Glyma.19G203400	Chr19	nonsynonymous SNV	AT3G54720.1	AMP1,COP2,HPT,MFO1,PT	Peptidase M28 family protein
Chr19:46692661	Glyma.19G203500	Chr19	nonsynonymous SNV	AT5G06590.1
Chr19:46692661	Glyma.19G203800	Chr19	nonsynonymous SNV	AT5G06600.1	UBP12	ubiquitin-specific protease 12
Chr19:46692661	Glyma.19G203900	Chr19	nonsynonymous SNV	AT5G06600.1	UBP12	ubiquitin-specific protease 12
Chr19:46692661	Glyma.19G204200	Chr19	nonsynonymous SNV	AT3G11960.1		Cleavage and polyadenylation specificity factor (CPSF) A subunit protein
Chr19:46692661	Glyma.19G205400	Chr19	nonsynonymous SNV	AT1G05260.1	RCI3,RCI3A	Peroxidase superfamily protein
Chr19:46692661	Glyma.19G209100	Chr19	nonsynonymous SNV	AT3G17380.1		TRAF-like family protein
Chr19:46692661	Glyma.19G209200	Chr19	nonsynonymous SNV	AT3G62770.1	AtATG18a	Transducin/WD40 repeat-like superfamily protein
Chr19:46692661	Glyma.19G209300	Chr19	nonsynonymous SNV	AT5G56310.1		Pentatricopeptide repeat (PPR) superfamily protein
Chr19:46692661	Glyma.19G212500	Chr19	nonsynonymous SNV	AT1G02810.1		Plant invertase/pectin methylesterase inhibitor superfamily
Chr19:46692661	Glyma.19G212600	Chr19	nonsynonymous SNV	AT4G02300.1		Plant invertase/pectin methylesterase inhibitor superfamily
Chr19:46692661	Glyma.19G212700	Chr19	nonsynonymous SNV	AT4G02290.1	AtGH9B13,GH9B13	glycosyl hydrolase 9B13
Chr19:46692661	Glyma.19G212800	Chr19	nonsynonymous SNV	AT4G02280.1	ATSUS3,SUS3	sucrose synthase 3
Chr19:46692661	Glyma.19G212900	Chr19	nonsynonymous SNV	AT4G02260.2	AT-RSH1,ATRSH1,RSH1	RELA/SPOT homolog 1
Chr19:46692661	Glyma.19G213900	Chr19	nonsynonymous SNV	AT4G02200.1		Drought-responsive family protein
Chr19:46692661	Glyma.19G214000	Chr19	nonsynonymous SNV	AT3G05710.2	ATSYP43,SYP43	syntaxin of plants 43
Chr19:46692661	Glyma.19G214900	Chr19	nonsynonymous SNV	AT2G47460.1	ATMYB12,MYB12,PFG1	myb domain protein 12
Chr19:46692661	Glyma.19G215500	Chr19	nonsynonymous SNV	AT1G02640.1	ATBXL2,BXL2	beta-xylosidase 2
Chr19:46692661	Glyma.19G216000	Chr19	nonsynonymous SNV	AT4G02070.1	ATMSH6,MSH6,MSH6-1	MUTS homolog 6
Chr19:46692661	Glyma.19G216600	Chr19	nonsynonymous SNV	AT4G02020.1	EZA1,SDG10,SWN	SET domain-containing protein
Chr19:46692661	Glyma.19G218300	Chr19	nonsynonymous SNV	AT2G47240.2	CER8,LACS1	cytochrome P450, family 83, subfamily B, polypeptide 1
Chr19:46692661	Glyma.19G221700	Chr19	nonsynonymous SNV	AT4G04450.1	AtWRKY42,WRKY42	WRKY family transcription factor
Chr19:46692661	Glyma.19G222700	Chr19	nonsynonymous SNV	AT2G46920.2	POL	Protein phosphatase 2C family protein
Chr19:46692661	Glyma.19G222900	Chr19	nonsynonymous SNV	AT4G01630.1	ATEXP17,ATEXPA17,ATHEXP ALPHA 1.13,EXPA17	expansin A17
Chr19:46692661	Glyma.19G223100	Chr19	nonsynonymous SNV	AT1G27680.1	APL2	ADPGLC-PPase large subunit
Chr19:46692661	Glyma.19G224600	Chr19	nonsynonymous SNV	AT1G09540.1	ATMYB61,MYB61	myb domain protein 61
Chr19:46692661	Glyma.19G225400	Chr19	nonsynonymous SNV	AT5G26610.2		D111/G-patch domain-containing protein
Chr19:46692661	Glyma.19G225500	Chr19	nonsynonymous SNV	AT1G11910.1	APA1,ATAPA1	aspartic proteinase A1
Chr19:46692661	Glyma.19G225600	Chr19	nonsynonymous SNV	AT5G26600.1		Pyridoxal phosphate (PLP)-dependent transferases superfamily protein
Chr19:46692661	Glyma.19G225700	Chr19	nonsynonymous SNV	AT5G27870.1		Plant invertase/pectin methylesterase inhibitor superfamily
Chr19:46692661	Glyma.19G225800	Chr19	nonsynonymous SNV	AT5G61190.1		putative endonuclease or glycosyl hydrolase with C2H2-type zinc finger domain
