# Supplementary material for: Genome-Wide Association Study to Identify Soybean Lodging Resistance Loci and Candidate Genes
Source: Int J Mol Sci. 2025 May 7;26(9):4446. doi: 10.3390/ijms26094446 (PMC12072681; doi:10.3390/ijms26094446)
Supplement: Supplementary file 1 [file ijms-26-04446-s001.zip › Table S3.xlsx]

## Sheet: Sheet1
List of 338 soybean germplasm accessions analyzed in this study
NO.	Name	Origin
GWAS1	SN93-1-3	Shenyang ,Liaoning,China
GWAS2	SN94-1-8	Shenyang ,Liaoning,China
GWAS3	SN95-3-4	Shenyang ,Liaoning,China
GWAS4	SN94-3-2-7-10	Shenyang ,Liaoning,China
GWAS5	SN97-83	Shenyang ,Liaoning,China
GWAS6	SN97-246	Shenyang ,Liaoning,China
GWAS7	SN97-2A	Shenyang ,Liaoning,China
GWAS8	SN93-2	Shenyang ,Liaoning,China
GWAS9	SN97-8A	Shenyang ,Liaoning,China
GWAS10	SN96-17	Shenyang ,Liaoning,China
GWAS11	SN6	Shenyang ,Liaoning,China
GWAS12	SN99-19-2	Shenyang ,Liaoning,China
GWAS13	SN99-19-3	Shenyang ,Liaoning,China
GWAS14	SN96-21	Shenyang ,Liaoning,China
GWAS15	SN95-317	Shenyang ,Liaoning,China
GWAS16	SN95-38	Shenyang ,Liaoning,China
GWAS17	SN95-13-18-7-1	Shenyang ,Liaoning,China
GWAS18	SN95-3-11-2-1	Shenyang ,Liaoning,China
GWAS19	SN95-4A	Shenyang ,Liaoning,China
GWAS20	SN96-1-1-7	Shenyang ,Liaoning,China
GWAS21	SN99-892	Shenyang ,Liaoning,China
GWAS22	SN96-51	Shenyang ,Liaoning,China
GWAS23	SN 30	Shenyang ,Liaoning,China
GWAS24	SN8	Shenyang ,Liaoning,China
GWAS25	SN14-611	Shenyang ,Liaoning,China
GWAS26	SN14-612	Shenyang ,Liaoning,China
GWAS27	SN12	Shenyang ,Liaoning,China
GWAS28	SN16	Shenyang ,Liaoning,China
GWAS29	SN17	Shenyang ,Liaoning,China
GWAS30	SN19	Shenyang ,Liaoning,China
GWAS31	SN20	Shenyang ,Liaoning,China
GWAS32	SN21	Shenyang ,Liaoning,China
GWAS33	SN22	Shenyang ,Liaoning,China
GWAS34	SN24	Shenyang ,Liaoning,China
GWAS35	SN25	Shenyang ,Liaoning,China
GWAS36	SN27	Shenyang ,Liaoning,China
GWAS37	SN28	Shenyang ,Liaoning,China
GWAS38	SN34	Shenyang ,Liaoning,China
GWAS39	SN9	Shenyang ,Liaoning,China
GWAS40	SN12-331	Shenyang ,Liaoning,China
GWAS41	SN12-441	Shenyang ,Liaoning,China
GWAS42	SN31	Shenyang ,Liaoning,China
GWAS43	SN13-142	Shenyang ,Liaoning,China
GWAS44	SN12-667	Shenyang ,Liaoning,China
GWAS45	SN12-635	Shenyang ,Liaoning,China
GWAS46	SN37	Shenyang ,Liaoning,China
GWAS47	SN38	Shenyang ,Liaoning,China
GWAS48	SN40	Shenyang ,Liaoning,China
GWAS49	SN14-605	Shenyang ,Liaoning,China
GWAS50	Liaodou9	Shenyang ,Liaoning,China
GWAS51	Liao8880	Shenyang ,Liaoning,China
GWAS52	Liao8861	Shenyang ,Liaoning,China
GWAS53	Liaodou11	Shenyang ,Liaoning,China
GWAS54	Liaodou14	Shenyang ,Liaoning,China
GWAS55	Liaodou15	Shenyang ,Liaoning,China
GWAS56	Liaodou17	Shenyang ,Liaoning,China
GWAS57	Liaodou18	Shenyang ,Liaoning,China
GWAS58	Liaodou19	Shenyang ,Liaoning,China
GWAS59	Liaodou3	Shenyang ,Liaoning,China
GWAS60	Liaodou24	Shenyang ,Liaoning,China
GWAS61	Liaodou10	Shenyang ,Liaoning,China
GWAS62	Liaodou30	Shenyang ,Liaoning,China
GWAS63	Liaodou31	Shenyang ,Liaoning,China
GWAS64	Liaodou32	Shenyang ,Liaoning,China
GWAS65	Liaodou12	Shenyang ,Liaoning,China
GWAS66	Liaodou49	Shenyang ,Liaoning,China
GWAS67	Liaodou56	Shenyang ,Liaoning,China
GWAS68	Liaodou57	Shenyang ,Liaoning,China
GWAS69	Liaodou58	Shenyang ,Liaoning,China
GWAS70	Liaodou59	Shenyang ,Liaoning,China
GWAS71	Liaodou63	Shenyang ,Liaoning,China
GWAS72	Liaodou70	Shenyang ,Liaoning,China
GWAS73	Liaodou71	Shenyang ,Liaoning,China
GWAS74	Liaodou14002-6-2	Shenyang ,Liaoning,China
GWAS75	Liaodou15103-11	Shenyang ,Liaoning,China
GWAS76	Liaodou13	Shenyang ,Liaoning,China
GWAS77	Liaodou16	Shenyang ,Liaoning,China
GWAS78	Liaodou77	Shenyang ,Liaoning,China
GWAS79	Dongdou88	Shenyang ,Liaoning,China
GWAS80	Kai8822-18	Kaiyuan ,Liaoning,China
GWAS81	Kai8735	Kaiyuan ,Liaoning,China
GWAS82	Kaiyu11	Kaiyuan ,Liaoning,China
GWAS83	东交13-6271	Kaiyuan ,Liaoning,China
GWAS84	东dou9	Kaiyuan ,Liaoning,China
GWAS85	SD91-7016	Shenyang ,Liaoning,China
GWAS86	SD94-6136	Shenyang ,Liaoning,China
GWAS87	SDH5043	Shenyang ,Liaoning,China
GWAS88	SD93-5225-1	Shenyang ,Liaoning,China
GWAS89	SD91-5191-1	Shenyang ,Liaoning,China
GWAS90	SD91-6053	Shenyang ,Liaoning,China
GWAS91	SD91-6114	Shenyang ,Liaoning,China
GWAS92	Suke1	Shenyang ,Liaoning,China
GWAS93	Harbinsoy	Shenyang ,Liaoning,China
GWAS94	Boone	Shenyang ,Liaoning,China
GWAS95	Dahuangdou	Shenyang ,Liaoning,China
GWAS96	Jin8-14	Jinzhou ,Liaoning,China
GWAS97	Zhonghuang35	Beijing,China
GWAS98	Dilworth	Ohio State University
GWAS99	Shishengchangye	Janpan
GWAS100	Nadou	Janpan
GWAS101	Tai75	Shenyang ,Liaoning,China
GWAS102	Williams82	Ohio State University
GWAS103	Resnik	Ohio State University
GWAS104	Amsoy	Ohio State University
GWAS105	Kottman	Ohio State University
GWAS106	Dennison	Ohio State University
GWAS107	HS96-3844	Ohio State University
GWAS108	Darby	Ohio State University
GWAS109	SN14-618	Shenyang ,Liaoning,China
GWAS110	SN15-164	Shenyang ,Liaoning,China
GWAS111	SN15-224	Shenyang ,Liaoning,China
GWAS112	SN15-513	Shenyang ,Liaoning,China
GWAS113	SN15-814	Shenyang ,Liaoning,China
GWAS114	SN22-1	Shenyang ,Liaoning,China
GWAS115	SN22-2	Shenyang ,Liaoning,China
GWAS116	SN22-3	Shenyang ,Liaoning,China
GWAS117	SN22-4	Shenyang ,Liaoning,China
GWAS118	SN22-5	Shenyang ,Liaoning,China
GWAS119	SN22-6	Shenyang ,Liaoning,China
GWAS120	SN22-7	Shenyang ,Liaoning,China
GWAS121	SN22-8	Shenyang ,Liaoning,China
GWAS122	SN22-9	Shenyang ,Liaoning,China
GWAS123	SN22-10	Shenyang ,Liaoning,China
GWAS124	SN22-11	Shenyang ,Liaoning,China
GWAS125	SN22-12	Shenyang ,Liaoning,China
GWAS126	SN22-13	Shenyang ,Liaoning,China
GWAS127	SN22-14	Shenyang ,Liaoning,China
GWAS128	SN22-15	Shenyang ,Liaoning,China
GWAS129	SN22-16	Shenyang ,Liaoning,China
GWAS130	SN22-17	Shenyang ,Liaoning,China
GWAS131	SN22-18	Shenyang ,Liaoning,China
GWAS132	SN22-19	Shenyang ,Liaoning,China
GWAS133	Dandou11	Dandong ,Liaoning,China
GWAS134	Dandou12	Dandong ,Liaoning,China
GWAS135	Dandou13	Dandong ,Liaoning,China
GWAS136	Dandou14	Dandong ,Liaoning,China
GWAS137	Dandou15	Dandong ,Liaoning,China
GWAS138	Dandou16	Dandong ,Liaoning,China
GWAS139	Dandou17	Dandong ,Liaoning,China
GWAS140	Dandou18	Dandong ,Liaoning,China
GWAS141	Dandou21	Dandong ,Liaoning,China
GWAS142	Dandou22	Dandong ,Liaoning,China
GWAS143	Dandou23	Dandong ,Liaoning,China
GWAS144	Dandou24	Dandong ,Liaoning,China
GWAS145	Dandou25	Dandong ,Liaoning,China
GWAS146	Dandou26	Dandong ,Liaoning,China
GWAS147	Dan21B03	Dandong ,Liaoning,China
GWAS148	Dan21B04	Dandong ,Liaoning,China
GWAS149	Dan21B06	Dandong ,Liaoning,China
GWAS150	Dan21B07	Dandong ,Liaoning,China
GWAS151	Dan21B11	Dandong ,Liaoning,China
GWAS152	Dan21B17	Dandong ,Liaoning,China
GWAS153	Dan21B18	Dandong ,Liaoning,China
GWAS154	Dan21K13	Dandong ,Liaoning,China
GWAS155	Dan21K14	Dandong ,Liaoning,China
GWAS156	Dan21K16	Dandong ,Liaoning,China
GWAS157	Dan21K19	Dandong ,Liaoning,China
GWAS158	Dan21K23	Dandong ,Liaoning,China
GWAS159	Dan21K25	Dandong ,Liaoning,China
GWAS160	Dan21K26	Dandong ,Liaoning,China
GWAS161	Dan21K27	Dandong ,Liaoning,China
GWAS162	Dan21K30	Dandong ,Liaoning,China
GWAS163	Dan21K32	Dandong ,Liaoning,China
GWAS164	Dan21K33	Dandong ,Liaoning,China
GWAS165	Dan21K38	Dandong ,Liaoning,China
GWAS166	Dan21K43	Dandong ,Liaoning,China
GWAS167	Dan21K44	Dandong ,Liaoning,China
GWAS168	Dan21K48	Dandong ,Liaoning,China
GWAS169	Dan21K49	Dandong ,Liaoning,China
GWAS170	Dan21K52	Dandong ,Liaoning,China
GWAS171	Dan21K53	Dandong ,Liaoning,China
GWAS172	Feng66-12	Dandong ,Liaoning,China
GWAS173	Dandou9	Dandong ,Liaoning,China
GWAS174	93B36	Dandong ,Liaoning,China
GWAS175	Dan806	Dandong ,Liaoning,China
GWAS176	Dan21C01	Dandong ,Liaoning,China
GWAS177	Dan21C02	Dandong ,Liaoning,China
GWAS178	Dan21C03	Dandong ,Liaoning,China
GWAS179	Dan21C04	Dandong ,Liaoning,China
GWAS180	Dan21C05	Dandong ,Liaoning,China
GWAS181	Dan21C06	Dandong ,Liaoning,China
GWAS182	Dan21C07	Dandong ,Liaoning,China
GWAS183	Dan21C08	Dandong ,Liaoning,China
GWAS184	Dan21C09	Dandong ,Liaoning,China
GWAS185	Dan21C10	Dandong ,Liaoning,China
GWAS186	Dan21C11	Dandong ,Liaoning,China
GWAS187	Dan21C12	Dandong ,Liaoning,China
GWAS188	Dan21C13	Dandong ,Liaoning,China
GWAS189	Dan21C14	Dandong ,Liaoning,China
GWAS190	Dan21C15	Dandong ,Liaoning,China
GWAS191	Dan21C16	Dandong ,Liaoning,China
GWAS192	Dan21C17	Dandong ,Liaoning,China
GWAS193	Dan21C18	Dandong ,Liaoning,China
GWAS194	Dan21C19	Dandong ,Liaoning,China
GWAS195	Dan21C20	Dandong ,Liaoning,China
GWAS196	Dan21C21	Dandong ,Liaoning,China
GWAS197	Dan21C22	Dandong ,Liaoning,China
GWAS198	Dan21C23	Dandong ,Liaoning,China
GWAS199	Dan21C24	Dandong ,Liaoning,China
GWAS200	Dan21C25	Dandong ,Liaoning,China
GWAS201	Dan21C26	Dandong ,Liaoning,China
GWAS202	Dan21C27	Dandong ,Liaoning,China
GWAS203	Dan21C28	Dandong ,Liaoning,China
GWAS204	Dan21C29	Dandong ,Liaoning,China
GWAS205	Dan21C30	Dandong ,Liaoning,China
GWAS206	DanB20-16	Dandong ,Liaoning,China
GWAS207	DanB20-10	Dandong ,Liaoning,China
GWAS208	DanB20-04	Dandong ,Liaoning,China
GWAS209	DanB20-19	Dandong ,Liaoning,China
GWAS210	Dan19B13	Dandong ,Liaoning,China
GWAS211	Dan2018B-8	Dandong ,Liaoning,China
GWAS212	Dan19B11	Dandong ,Liaoning,China
GWAS213	Dan19B06	Dandong ,Liaoning,China
GWAS214	Dan19B09	Dandong ,Liaoning,China
GWAS215	Fengjiao5915	Dandong ,Liaoning,China
GWAS216	Dan6059	Dandong ,Liaoning,China
GWAS217	DanA31	Dandong ,Liaoning,China
GWAS218	Tiefeng1	Tieling ,Liaoning,China
GWAS219	Tiefeng2	Tieling ,Liaoning,China
GWAS220	Tiefeng3	Tieling ,Liaoning,China
GWAS221	Tiefeng4	Tieling ,Liaoning,China
GWAS222	Tiefeng5	Tieling ,Liaoning,China
GWAS223	Tiefeng8	Tieling ,Liaoning,China
GWAS224	Tiefeng9	Tieling ,Liaoning,China
GWAS225	Tiefeng10	Tieling ,Liaoning,China
GWAS226	Tiefeng11	Tieling ,Liaoning,China
GWAS227	Tiefeng12	Tieling ,Liaoning,China
GWAS228	Tiefeng13	Tieling ,Liaoning,China
GWAS229	Tiefeng14	Tieling ,Liaoning,China
GWAS230	Tiefeng15	Tieling ,Liaoning,China
GWAS231	Tiefeng16	Tieling ,Liaoning,China
GWAS232	Tiefeng17	Tieling ,Liaoning,China
GWAS233	Tiefeng18	Tieling ,Liaoning,China
GWAS234	Tiefeng19	Tieling ,Liaoning,China
GWAS235	Tiefeng20	Tieling ,Liaoning,China
GWAS236	Tiefeng21	Tieling ,Liaoning,China
GWAS237	Tiefeng22	Tieling ,Liaoning,China
GWAS238	Tiefeng23	Tieling ,Liaoning,China
GWAS239	Tiefeng24	Tieling ,Liaoning,China
GWAS240	Tiefeng25	Tieling ,Liaoning,China
GWAS241	Tiefeng26	Tieling ,Liaoning,China
GWAS242	Tiefeng27	Tieling ,Liaoning,China
GWAS243	Tiefeng28	Tieling ,Liaoning,China
GWAS244	Tiefeng29	Tieling ,Liaoning,China
GWAS245	Tiefeng30	Tieling ,Liaoning,China
GWAS246	Tiefeng31	Tieling ,Liaoning,China
GWAS247	Tiefeng32	Tieling ,Liaoning,China
GWAS248	Tiefeng33	Tieling ,Liaoning,China
GWAS249	Tiefeng34	Tieling ,Liaoning,China
GWAS250	Tiefeng35	Tieling ,Liaoning,China
GWAS251	Tiedou36	Tieling ,Liaoning,China
GWAS252	Tiedou37	Tieling ,Liaoning,China
GWAS253	Tiedou38	Tieling ,Liaoning,China
GWAS254	Tiedou39	Tieling ,Liaoning,China
GWAS255	Tiedou40	Tieling ,Liaoning,China
GWAS256	Tiedou41	Tieling ,Liaoning,China
GWAS257	Tiedou42	Tieling ,Liaoning,China
GWAS258	Tiedou43	Tieling ,Liaoning,China
GWAS259	Tiedou44	Tieling ,Liaoning,China
GWAS260	Tiedou45	Tieling ,Liaoning,China
GWAS261	Tiedou46	Tieling ,Liaoning,China
GWAS262	Tiedou47	Tieling ,Liaoning,China
GWAS263	Tiedou48	Tieling ,Liaoning,China
GWAS264	Tiedou49	Tieling ,Liaoning,China
GWAS265	Tiedou50	Tieling ,Liaoning,China
GWAS266	Tiedou51	Tieling ,Liaoning,China
GWAS267	Tiedou52	Tieling ,Liaoning,China
GWAS268	Tiedou53	Tieling ,Liaoning,China
GWAS269	Tiedou54	Tieling ,Liaoning,China
GWAS270	Tiedou55	Tieling ,Liaoning,China
GWAS271	Tiedou56	Tieling ,Liaoning,China
GWAS272	Tiedou57	Tieling ,Liaoning,China
GWAS273	Tiedou58	Tieling ,Liaoning,China
GWAS274	Tiedou59	Tieling ,Liaoning,China
GWAS275	Tiedou60	Tieling ,Liaoning,China
GWAS276	Tiedou61	Tieling ,Liaoning,China
GWAS277	Tiedou62	Tieling ,Liaoning,China
GWAS278	Tiedou63	Tieling ,Liaoning,China
GWAS279	Tiedou64	Tieling ,Liaoning,China
GWAS280	Tiedou65	Tieling ,Liaoning,China
GWAS281	Tiedou66	Tieling ,Liaoning,China
GWAS282	Tiedou67	Tieling ,Liaoning,China
GWAS283	Tiedou68	Tieling ,Liaoning,China
GWAS284	Tiedou69	Tieling ,Liaoning,China
GWAS285	Tiedou70	Tieling ,Liaoning,China
GWAS286	Tiedou71	Tieling ,Liaoning,China
GWAS287	Tiedou72	Tieling ,Liaoning,China
GWAS288	Tiedou73	Tieling ,Liaoning,China
GWAS289	Tiedou74	Tieling ,Liaoning,China
GWAS290	Tiedou75	Tieling ,Liaoning,China
GWAS291	Tiedou76	Tieling ,Liaoning,China
GWAS292	Tiedou77	Tieling ,Liaoning,China
GWAS293	Tiedou78	Tieling ,Liaoning,China
GWAS294	Tiedou79	Tieling ,Liaoning,China
GWAS295	Tiedou80	Tieling ,Liaoning,China
GWAS296	Tiedou81	Tieling ,Liaoning,China
GWAS297	Tiedou82	Tieling ,Liaoning,China
GWAS298	Tiedou83	Tieling ,Liaoning,China
GWAS299	Tiedou84	Tieling ,Liaoning,China
GWAS300	Tiedou85	Tieling ,Liaoning,China
GWAS301	Tiedou86	Tieling ,Liaoning,China
GWAS302	Tiedou87	Tieling ,Liaoning,China
GWAS303	Tiedou88	Tieling ,Liaoning,China
GWAS304	Tiedou89	Tieling ,Liaoning,China
GWAS305	Tiedou90	Tieling ,Liaoning,China
GWAS306	Tiedou91	Tieling ,Liaoning,China
GWAS307	Tiedou92	Tieling ,Liaoning,China
GWAS308	Tiedou93	Tieling ,Liaoning,China
GWAS309	Tiedou94	Tieling ,Liaoning,China
GWAS310	Tiedou95	Tieling ,Liaoning,China
GWAS311	Tiedou96	Tieling ,Liaoning,China
GWAS312	Tiedou97	Tieling ,Liaoning,China
GWAS313	Tiedou98	Tieling ,Liaoning,China
GWAS314	Tiedou99	Tieling ,Liaoning,China
GWAS315	Tiedou100	Tieling ,Liaoning,China
GWAS316	Tiedou101	Tieling ,Liaoning,China
GWAS317	Tiedou102	Tieling ,Liaoning,China
GWAS318	Tiedou103	Tieling ,Liaoning,China
GWAS319	Tiedou104	Tieling ,Liaoning,China
GWAS320	Tiedou105	Tieling ,Liaoning,China
GWAS321	Tiedou106	Tieling ,Liaoning,China
GWAS322	Tiedou107	Tieling ,Liaoning,China
GWAS323	Tiedou108	Tieling ,Liaoning,China
GWAS324	Tiedou109	Tieling ,Liaoning,China
GWAS325	Tiedou110	Tieling ,Liaoning,China
GWAS326	Tiedou111	Tieling ,Liaoning,China
GWAS327	Tiedou112	Tieling ,Liaoning,China
GWAS328	Tiedou113	Tieling ,Liaoning,China
GWAS329	Tiedou114	Tieling ,Liaoning,China
GWAS330	Tiedou115	Tieling ,Liaoning,China
GWAS331	Tiedou116	Tieling ,Liaoning,China
GWAS332	Tiedou117	Tieling ,Liaoning,China
GWAS333	Tiedou118	Tieling ,Liaoning,China
GWAS334	Tiedou119	Tieling ,Liaoning,China
GWAS335	Tiedou120	Tieling ,Liaoning,China
GWAS336	Tiedou121	Tieling ,Liaoning,China
GWAS337	Tie92022-8	Tieling ,Liaoning,China
GWAS338	Liaodou73	Shenyang ,Liaoning,China
