# Supplementary material for: Genome-Wide Association Study to Identify Soybean Lodging Resistance Loci and Candidate Genes
Source: Int J Mol Sci. 2025 May 7;26(9):4446. doi: 10.3390/ijms26094446 (PMC12072681; doi:10.3390/ijms26094446)
Supplement: Supplementary file 1 [file ijms-26-04446-s001.zip › Table S4.xls]

## Sheet: Sheet1
Primer name	Sequence(5'to3')
GSactin-F	AAAGGCTAATCGGGAGAAAATG	166
GSactin-R	CTCGTAAATGGGGACGGTATG
NF-YA10-F	AAGTGTTGGGTGAAGGGC	134
NF-YA10-R	CTCAAAACGAGAGTGGGGA
AMP1-F	AGGTCACAAAAAAGGTCAAGGA	131
AMP1-R	CACAAATGGAGCAAAATCGG
GH9B13-3F	CCGTTTCTGTTCACCCTGG	153
GH9B13-3R	ATTGCTCATAATCTGACCGTTC
SUS3-F	CTCCCCACTTTTGCTACTTG	140
SUS3-R	GGGTCCTCCTTGCTCTTTT
BXL2-F	ATGGCGGCACGAAGAAGA	203
BXL2-R	AACGGCGGGACCCAGATTT
SWN -F	GTCAATGCCTTATGAATCCA	91
SWN -R	AAACCACTTCTCCCACCC
WRKY35-F	ATGCTGCTATCAGGTTCGGC	160
WRKY35-R	CGTTGTTGGGGTTTTGGGT
